# Supplementary material for: Activation of Granulocytes in Response to a High Protein Diet Leads to the Formation of Necrotic Lesions in the Liver
Source: Metabolites. 2023 Jan 19;13(2):153. doi: 10.3390/metabo13020153 (PMC9962952; doi:10.3390/metabo13020153)
Supplement: Supplementary file 1 [file metabolites-13-00153-s001.zip]

Archive with 1 entries (1 files):
- metabolites-2149091-supplementary.pdf
